# Supplementary material for: Make it flow from solid to liquid: Redox-active electrofluids for intrinsically stretchable batteries
Source: Sci Adv. 2025 Apr 11;11(15):eadr9010. doi: 10.1126/sciadv.adr9010 (PMC11988450; doi:10.1126/sciadv.adr9010)
Supplement: Supplementary file 2 — Movies S1 to S3 [file sciadv.adr9010_movies_s1_to_s3.zip]

Archive with 3 entries (3 files):
- adr9010_movie_s1.mov
- adr9010_movie_s2.mov
- adr9010_movie_s3.mov
